# Supplementary material for: Deep learning neural network image analysis of immunohistochemical protein expression reveals a significantly reduced expression of biglycan in breast cancer
Source: PLoS One. 2023 Mar 27;18(3):e0282176. doi: 10.1371/journal.pone.0282176 (PMC10042358; doi:10.1371/journal.pone.0282176)
Supplement: S1 File — (XLSX) [file pone.0282176.s001.xlsx]

## Sheet: Values expression
Sample	Number	Image	Area mm2	Intensity	Corrected Intensity	Final Value BGN	area
cancer	1	2094.1.tif	0.395	244.932	10.068
cancer	1	2094.2.tif	0.365	247.369	7.631
cancer	1	2094.3.tif	0.389	249.213	5.787	7.82867	1.149
cancer	2	2522.1.tif	0.39	250.123	4.877
cancer	2	2522.2.tif	0.463	250.709	4.291
cancer	2	2522.3.tif	0.472	248.761	6.239	5.13567	1.325
cancer	3	6435.1.tif	0.086	252.685	2.315	2.315	0.086
cancer	4	7502.1.tif	0.459	247.487	7.513
cancer	4	7502.2.tif	0.462	247.681	7.319
cancer	4	7502.3.tif	0.479	247.075	7.925	7.58567	1.4
cancer	5	7674.1.tif	0.061	253.157	1.843
cancer	5	7674.2.tif	0.48	254.915	0.085
cancer	5	7674.3.tif	0.074	254.259	0.741	0.889667	0.615
cancer	6	12239.1.tif	0.219	240.215	14.785
cancer	6	12239.2.tif	0.322	246.401	8.599
cancer	6	12239.3.tif	0.324	243.075	11.925	11.7697	0.865
cancer	7	13208.1.tif	0.38	238.504	16.496
cancer	7	13208.2.tif	0.421	252.973	2.027	9.2615	0.801
cancer	8	13803.1.tif	0.305	250.716	4.284
cancer	8	13803.2.tif	0.421	251.776	3.224
cancer	8	13803.3.tif	0.354	252.037	2.963	3.49033	1.08
cancer	9	13844.1.tif	0.405	249.545	5.455
cancer	9	13844.2.tif	0.405	251.358	3.642
cancer	9	13844.3.tif	0.48	252.581	2.419	3.83867	1.29
cancer	10	13972.1.tif	0.025	253.13	1.87
cancer	10	13972.2.tif	0.418	253.35	1.65
cancer	10	13972.3.tif	0.388	253.458	1.542	1.68733	2.896
cancer	11	15335.1.tif	0.462	254.611	0.389
cancer	11	15335.2.tif	0.399	250.955	4.045
cancer	11	15335.3.tif	0.48	254.923	0.077	1.50367	1.341
cancer	12	16914.1.tif	0.455	247.429	7.571
cancer	12	16914.2.tif	0.433	242.032	12.968
cancer	12	16914.3.tif	0.346	238.153	16.847	12.462	1.234
cancer	13	17553.1.tif	0.456	241.149	13.851
cancer	13	17553.2.tif	0.456	248.083	6.917
cancer	13	17553.3.tif	0.126	252.458	2.542	7.77	1.038
cancer	14	20509.1.tif	0.317	250.465	4.535
cancer	14	20509.2.tif	0.36	241.603	13.397
cancer	14	20509.3.tif	0.152	254.14	0.86	6.264	0.829
cancer	15	88147.1.tif	0.366	245.364	9.636
cancer	15	88147.2.tif	0.454	248.283	6.717
cancer	15	88147.3.tif	0.453	241.341	13.659	10.004	1.273
control	1	6123.1.tif	0.15	210.583	44.417
control	1	6123.2.tif	0.195	235.354	19.646
control	1	6123.3.tif	0.214	230.819	24.181	29.4147	0.559
control	2	10156.1.tif	0.138	204.763	50.237
control	2	10156.2.tif	0.332	227.62	27.38
control	2	10156.3.tif	0.148	241.863	13.137	30.2513	0.618
control	3	14456.1.tif	0.393	253.717	1.283
control	3	14456.2.tif	0.18	251.484	3.516
control	3	14456.3.tif	0.079	235.68	19.32	8.03967	0.652
control	4	15741.1.tif	0.296	152.954	102.046
control	4	15741.2.tif	0.547	205.7	49.3
control	4	15741.3.tif	0.432	161.208	93.792	81.7127	1.275
control	5	16267.1.tif	0.532	240.576	14.424
control	5	16267.2.tif	0.259	246.798	8.202
control	5	16267.3.tif	0.366	242.536	12.464	11.6967	1.157
control	6	17223.1.tif	1.92	250.158	4.842
control	6	17223.2.tif	1.413	239.669	15.331
control	6	17223.3.tif	1.357	247.049	7.951	9.37467	4.69
control	7	17611.1.tif	0.255	190.488	64.512
control	7	17611.2.tif	0.195	197.231	57.769
control	7	17611.3.TIF	0.22	239.979	15.021	45.7673	0.67
control	8	17961.1.tif	0.24	251.963	3.037
control	8	17961.2.tif	0.692	250.547	4.453
control	8	17961.3.tif	0.739	246.33	8.67	5.38667	1.671
control	9	20505.1.TIF	0.021	238.301	16.699
control	9	20505.2.tif	0.217	203.965	51.035
control	9	20505.3.TIF	0.152	240.79	14.21	27.3147	0.39
										20509.3.tif-(Colour_2)	0.355	254.086
										20509.3.tif-(Colour_2)	0.0003333	253.133

## Sheet: Profile 
Type	Number	Ethinic group	Type	Histology (Nottingham	Estrogen Receptor (clone SP1)	Progesterone Receptor (clone Y85)	HER2(clone 4B5)	Ki-67 (%) clone 30-9	Stage Clinical	Tumor (T)	Lymph nodes (N)	Methastasis (M)	Age
Cancer	209413	white	Invasive ductal carcinoma	3	negative	negative	1	80	IIIA	2	2	0	38
Cancer	252214	black	Invasive ductal carcinoma	2	negative	negative	1	70	IIIB	4a	2	0	56
Cancer	643516	white	Invasive ductal carcinoma	3	positive	positive	1	50	IIIA	3	2	0	39
Cancer	750214	white	Invasive ductal carcinoma	2	positive	positive	0	60	IIIA	3	2	0	39
Cancer	767412	white	Invasive ductal carcinoma	3	negative	negative	0	10	IIA	2	0	0	68
Cancer	1223913	white	Invasive ductal carcinoma	2	positive	positive	1	10	I	1	0	0	57
Cancer	1320813	white	Invasive ductal carcinoma	2	positive	positive	1	15	IIA	2	0	0	67
Cancer	1380313	white	Invasive ductal carcinoma	2	positive	positive	1	10	I	1a	0	0	63
Cancer	1384413	white	Invasive ductal carcinoma	3	positive	positive	2	50	IIIA	3	1	0	48
Cancer	1397214	white	Invasive ductal carcinoma	3	positive	positive	1	90	IIA	1c	1	0	46
Cancer	1533513	white	Invasive ductal carcinoma	2	positive	positive	3	25	IIB	2	1	0	53
Cancer	1691412	white	Invasive ductal carcinoma	2	negative	negative	1	20	I	1c	0	0	51
Cancer	1755314	white	Invasive ductal carcinoma	2	positive	positive	2	40	IIA	2	0	0	69
Cancer	2050915	white	Invasive ductal carcinoma	1	negative	positive	3	50	IV	2	2	1	33
Cancer	8814747	white	Invasive ductal carcinoma	3	negative	negative	1	70	IIA	2	0	0	48
Benign (control)	1015614	white	normal with adenosis										39
Benign (control)	1445616	white	normal										45
Benign (control)	1574113	white	stromal fibrosis										47
Benign (control)	1626713	white	stromal fibrosis										58
Benign (control)	1722314	white	fibromicrocystic changes										52
Benign (control)	1761113	white	stromal fibrosis										53
Benign (control)	1796112	white	normal with adenosis										47
Benign (control)	2050514	white	normal										21
Benign (control)	612314	black	stromal fibrosis										27
